# Supplementary material for: Prognostic value of 11C-methionine volume-based PET parameters in IDH wild type glioblastoma
Source: PLoS One. 2022 Feb 25;17(2):e0264387. doi: 10.1371/journal.pone.0264387 (PMC8880430; doi:10.1371/journal.pone.0264387)
Supplement: S1 Data — (XLSX) [file pone.0264387.s003.xlsx]

## Sheet: Sheet1
Pnr	Gender	Age	Grade	EOR	Treatment	RT dose	Dead	OS days	OS mo	SUVmax	SUVpeak	SUVmean	MTV	TLMM
P01	2	70	4	1	1	57.6	1	1325	43.23	7.79	5.5	4.59	2.5	44.46
P02	2	63	4	2	3	60	2	195	0.54	11.1	7.45	5.97	3.9	23.28
P03	1	28	4	3	3	60	2	32	1.13	4.5	3.18	2.3	14.18	32.66
P04	2	64	4	3	3	32.4	1	221	7.27	8.21	5.51	4.03	41.44	166.83
P05	2	57	4	3	3	60	1	418	13.73	6.97	4.28	3.42	14.05	48.09
P06	1	65	4	3			1	266	8.73	3.65	2.93	1.91	32.81	62.81
P07	1	59	4	3	3	60	1	200	6.57	3.62	2.63	1.78	37.83	67.37
P08	1	44	4	1	3	60	1	277	9.07	5.02	3.43	2.43	20.98	51.06
P10	1	47	4	3	3	60	1	171	5.63	7.01	6.13	4.26	28.62	121.9
P11	1	61	4	3	3	60	1	618	20.3	12.81	9.72	7.09	8.43	59.79
P12	1	52	4	3	3	60	1	469	15.37	7.14	4.06	3.45	19.76	68.18
P13	1	67	4	3	1	59.4	1	688	22.53	7.1	4.91	3.97	8.01	31.77
P15	2	60	4	3	3	59.4	1	237	7.83	7.44	4.94	3.96	9.99	39.57
